# Supplementary material for: Euterpe oleracea extract inhibits tumorigenesis effect of the chemical carcinogen DMBA in breast experimental cancer
Source: BMC Complement Altern Med. 2018 Apr 2;18:116. doi: 10.1186/s12906-018-2183-z (PMC5879811; doi:10.1186/s12906-018-2183-z)
Supplement: Supplementary file 1 — Raw Data. Raw data from tumor volume and weight, ELISA (PGE2, IL-10 and VEGF) and morphometric quantification (VEGF, VEGFR-2, MMP-9 and COX-2). (XLSX 37 kb) [file 12906_2018_2183_MOESM1_ESM.xlsx]

## Sheet: Tumor
Tumor Volume (cm3)				Tumor Weight (g)					Tumor
Animals	Control	Açaí		Animals	Control	Açaí			Volume (cm3)			Weight (g)
1	3673	2991		1	3578	3112			Control	4.151 ± 0.8		Control	3.012 ± 0.5
2	2721	4296		2	2098	2513			Açaí	3.971 ± 1.3		Açaí	2.52 ± 0.7
3	3956	4695		3	3364	1952
4	4.65	5729		4	3008	2774
5	4366	3997		5	2955	3024
6	4798	4493		6	2908	1603
7	4892	4776		7	3173	3897
8	*	4389		8	*	2313
9	*	1003		9	*	2465
10	*	4993		10	*	2277
11	*	2595		11	*	2723
12	*	5107		12	*	2354
13	*	3934		13	*	3376
14	*	4982		14	*	2905
15	*	3868		15	*	1103
16	*	3965		16	*	2319
17	*	1695		17	*	2121
18	*	*		18	*	*
19	*	*		19	*	*
20	*	*		20	*	*
Mean	4151	3971		Mean	3012	2.52
Deviation	0.8	1.3		Deviation	0.5	0.7
* Death animal

## Sheet: ELISA PGE2
ELISA					ELISA
PGE2 (pg/mL)					PGE2 (pg/mL)
Animals	Control	Açaí			Control	295.68 ± 29.1
1	275.1	149.73			Açaí	169.63 ± 49.3
2	316.25	168.9
3	329.11	237.75
4	268.76	122.15
5	253.73	245.07
6	314.17	101.89
7	312.65	125.57
8	*	155.82
9	*	117.02
10	*	231.43
11	*	160.11
12	*	186.05
13	*	200.77
14	*	115.34
15	*	170.56
16	*	255.52
17	*	140.07
18	*	*
19	*	*
20	*	*
Mean	295.68	169.63
Deviation	29.1	49.3
* Death animal

## Sheet: ELISA IL-10
ELISA					ELISA
IL-10 (pg/mL)					IL-10 (pg/mL)
Animals	Control	Açaí			Control	619.32 ± 23.6
1	631.92	536.83			Açaí	510.59 ± 23.91
2	608.02	485.26
3	589.47	528.42
4	624.16	538.93
5	649.97	487.01
6	591.47	495.01
7	640.21	540
8	*	537.52
9	*	485.1
10	*	519.19
11	*	499.69
12	*	486.02
13	*	489.04
14	*	492.75
15	*	485.06
16	*	539.84
17	*	534.42
18	*	*
19	*	*
20	*	*
Mean	619.32	510.59
Deviation	23.6	23.91
* Death animal

## Sheet: ELISA VEGF
ELISA					ELISA
VEGF (pg/mL)					VEGF (pg/mL)
Animals	Control	Açaí			Control	467.19 ± 38.14
1	480.65	387.27			Açaí	374.74 ± 28.7
2	422.1	369.34
3	511.71	405.26
4	431.01	397.34
5	454.28	404.71
6	519.95	398.45
7	450.65	402.89
8	*	345.5
9	*	379.76
10	*	350.07
11	*	369.46
12	*	337.09
13	*	330.01
14	*	337.5
15	*	409.99
16	*	343.89
17	*	401.97
18	*	*
19	*	*
20	*	*
Mean	467.19	374.74
Deviation	38.14	28.7
* Death animal

## Sheet: Morphometric VEGF
Morphometric (%)					Morphometric (%)
VEGF					VEGF
Animals	Control	Açaí			Control	34.61 ± 1.78
1	33.66	7.57			Açaí	6.26 ± 0.87
2	36.92	5.12
3	33.29	6.54
4	35.57	4.45
5	36.6	6.03
6	32.2	5.58
7	34.06	6.11
8	*	6.81
9	*	5.98
10	*	6.34
11	*	7.63
12	*	5.85
13	*	6.77
14	*	5.07
15	*	6.99
16	*	6.45
17	*	7.05
18	*	*
19	*	*
20	*	*
Mean	34.61	6.26
Deviation	1.78	0.87
* Death animal

## Sheet: Morphometric VEGFR-2
Morphometric (%)					Morphometric (%)
VEGFR-2					VEGFR-2
Animals	Control	Açaí			Control	9.57 ± 1.27
1	9.91	8.7			Açaí	8.43 ± 0.77
2	10.96	7.78
3	7.42	9.18
4	8.38	8.65
5	9.94	9.01
6	10.8	8.55
7	9.57	8.19
8	*	9.45
9	*	8.13
10	*	7.98
11	*	7.13
12	*	8.98
13	*	9.92
14	*	7.55
15	*	8.74
16	*	8.11
17	*	7.19
18	*	*
19	*	*
20	*	*
Mean	9.57	8.43
Deviation	1.27	0.77
* Death animal

## Sheet: Morphometric MMP-9
Morphometric (%)					Morphometric (%)
MMP-9					MMP-9
Animals	Control	Açaí			Control	14.43 ± 1.21
1	15.53	16.96			Açaí	14.11 ± 1.58
2	12.85	15.22
3	13.12	12.01
4	15.95	14.99
5	14.34	16.68
6	15.33	14.58
7	13.91	12.4
8	*	14.13
9	*	15.97
10	*	13.93
11	*	12.77
12	*	15.49
13	*	12.17
14	*	13.78
15	*	13.24
16	*	13.02
17	*	12.54
18	*	*
19	*	*
20	*	*
Mean	14.43	14.11
Deviation	1.21	1.58
* Death animal

## Sheet: Morphometric COX-2
Morphometric (%)					Morphometric (%)
COX-2					COX-2
Animals	Control	Açaí			Control	41.1 ± 2.4
1	43.1	1.46			Açaí	1.3 ± 0.5
2	42.15	0.94
3	39.33	1.7
4	40.01	2.17
5	37.01	1.53
6	43.63	0.85
7	42.81	0.59
8	*	1.79
9	*	1.6
10	*	1.44
11	*	0.72
12	*	1.95
13	*	0.5
14	*	1.18
15	*	0.66
16	*	1.88
17	*	1.03
18	*	*
19	*	*
20	*	*
Mean	41.1	1.3
Deviation	2.4	0.5
* Death animal
